# Supplementary material for: Stability and Species Specificity of Renal VEGF-A Splicing Patterns in Kidney Disease
Source: PLoS One. 2016 Sep 6;11(9):e0162166. doi: 10.1371/journal.pone.0162166 (PMC5012578; doi:10.1371/journal.pone.0162166)
Supplement: S1 File — (XLSX) [file pone.0162166.s005.xlsx]

## Sheet: Human control DN samples Glom
Sample ID	DN?	121Glom	165Glom	181Glom	189Glom	Serum creat	Proteinuria (mg/l)	Renal fibrosis
1	1	80.3	16.2	0	3.5	312		33.22
2	1	66.7	25.1	0	8.2	700	6700	35.42
3	1	97.2	2.8	0	0	144	1500	41.78
4	0	57.4	34.8	0	7.8	172	trace	16.3
5	0	63.7	31	0.5	4.8	60	negative	7.8
6	0	81.7	14.3	0.5	3.5	64.8	trace	22.81
7	0	74.3	23.5	0	2.2	38	negative	32
8	0	76.8	19.2	0	4	28	negative	26.02
9	0	0	0	0	0	131	trace	15.15
10	0	71.8	24.7	0.4	3.1	120	negative	27.93
11	0	71.7	24.6	0.8	2.9
12	1	69.7	26.1	0	4.1			39.37
13	1	74.7	20.7	1.4	3.2	160	4300	38.99
14	1	69.1	26.5	0	4.4	110	2270	14.08
15	1	0	0	0	0	140		47.3
16	1	66.3	27.3	1.8	4.6			30.17
17	1	72.8	25.5	0	1.7	215	4500	38.99
18	1	76.4	20	0	3.6	109	3100	29.12
19	1	70.7	29.3	0	0	259.2	61	21.49
20	1	69.7	20.5	2.3	7.6	252	5000	30.6
21	1	100	0	0	0	69.84	1498	35.66
22	1	73.2	26.8	0	0	189.36	4594	34.74
23	1	10.9	28.7	0	60.4	426.24	4550	38.49
24	1	59.7	40.3	0	0	119.52	4600	31.36
25	1	93.6	6.4	0	0	144	3000	40.07
26	1	77.2	20.6	0	2.2	172.8	4000	33.97
27	1	70.8	24.9	0	4.3	129.6	6000	32.18
28	1	70.6	27.6	0	1.7	201.6	4712	41.21
29	1	100	0	0	0	344.16		44.59
30	1	75.1	23.3	0	1.6	100.8	1599	38.14
31	1	62.4	30.5	2.5	4.6	141.84	6600	38.55
32	1	74.3	22.1	0	3.5	81	440	13.63
33	1	70.9	24.7	0	4.3	49	negative	5.72
34	0	78.7	16.8	1	3.5	111	negative	20.8
35	0	67.6	27.9	0.4	4.1	71	negative	15.59
36	0	66.6	28.1	0.8	4.6	58	trace	10.36
37	0	69.8	22.8	1.2	6.2		negative
38	0	65.3	26.6	0.8	7.3
39	0	70.8	21.2	1	7.1
40	1	72.3	21.7	0.8	5.2	102	995
41	1	50.7	41.6	0	7.7	113	1530
42	1	75.7	24.3	0	0	104	1540

## Sheet: Human control DN samples WK
Sample ID	DN?	121Kidney	165Kidney	189Kidney
2	1	67.51	30	2.49
3	1	67.97	27.21	4.83
4	1	79.15	18.55	2.29
14	1	82.67	17.33	0
15	1	95.44	4.56	0
16	1	69.67	27.17	3.16
17	1	86.98	13.02	0
18	1	85.26	10.89	3.85
19	1	79.21	18.23	2.56
20	1	71.86	25.43	2.71
23	1	75.52	23.36	1.12
24	1	75.98	22.64	1.38
25	1	77.83	22.17	0
26	1	87.42	12.58	0
27	1	85.31	13.11	1.58
28	1	74.75	21.76	3.49
29	1	78.77	20.12	1.11
30	1	82.06	17.94	0
31	1	62.3	33.6	4.1
32	1	76.4	21.49	2.11
33	1	85.94	14.06	0
34	1	68.84	29.62	1.54
35	1	69.63	27.18	3.19
36	1	73.56	23.01	3.42
37	1	79.71	20.29	0
45	1	91.91	8.09	0
47	1	71.35	24.19	4.46
5	0	75.34	21.69	2.96
6	0	73.49	24.34	2.18
7	0	80.74	16.25	3.01
8	0	71.65	23.63	4.73
9	0	75.5	22.27	2.23
10	0	75.49	22.47	2.04
11	0	81.53	16.65	1.82
38	0	76.59	19.62	3.78
39	0	69.08	25.35	5.57
40	0	93.11	6.89	0
41	0	67.74	28.59	3.67
42	0	66.57	27.36	6.08
43	0	70.01	26.79	3.2
44	0	74.27	21.41	4.32
12	1	9999	9999	9999

## Sheet: Human Acute Rejection samples
Sample ID	VEGF121	VEGF145	VEGF165	VEGF181	VEGF189	Glomerulitis	Chronic glomerular changes	Mesangial matrix increase	Interstitial Inflammation	Tubulitis	Interstitial Fibrosis	Tubular atrophy	Intimal arteritis	Intima sclerosis	Hyalinosis
1430	62.65	1.05	28.41	0.63	7.27	0	0	1	1	1	0	1	0	1	0
1444	66.9	0	26.46	0.58	6.07	0	0	1	1	2	0	0	1	1	0
1448	63.14	0	28.26	0	8.6	1	1	0	2	3	0	1	0	0	0
1450	67.1	0	26.64	0	6.26	1	0	0	1	3	0	1	0	1	1
1454	0	0	0	0	0	0	0	0	3	3	0	1	0	0	1
1455	54.67	0	37.03	1.52	6.78	0	0	0	1	2	1	1	0	1	0
1458	64.73	0	25.47	0.54	9.26	1	0	0	1	0	2	1			0
1459	0	0	0	0	0	1	0	0	3	2	1	2	0	2	0
1462	59.63	0	32.47	0.78	7.12	0	0	0	0	0	1	0	0	2	0
1464	68.03	0	24.19	1.55	6.23	0	0	0	2	3	2	1	0	1	0
1467	65.66	0	29.94	0	4.4	0	0	1	3	3	1	1	1	1	0
1469	61.8	0	38.2	0	0	0	1	0	2	0	1	1	0	0	0
1471	59.17	0.42	33.89	0.92	5.59	1	0	0	2	2	0	0	0	0	0
1475	79.68	0.8	16.12	1.8	1.6	0	0	1	1	1	1	1	3	0	0
1477	59.78	0	28.74	0	11.48	0	0	0	0	1	0	1	0	0	0
1481	63.07	0	30.23	0.29	6.42	0	0	0	1	1	0	0			0
1483	63.53	0	32.65	0	3.82	0	0	0	1	3	0	0	0	0	0
1484	61.53	0	36.05	0	2.41	0	0	2	1	1	0	0	1	0	0
1487	54.22	0	39.36	0	6.42	0	0	1	3	3	1	1	0	1	0
1488	65.49	0	27.47	0.84	6.21
1491	71.03	0	27.48	0	1.49	0	0	0	2	2	2	1	0	0	0
1499	0	0	0	0	0	1	0	1	1	2	1	0	3	1	1
1507	63.94	0	30.21	0.83	5.02	0	0	0	2	2	1	1	2	0	2
1508	59.03	3.98	28.66	0	8.33	0	0	1	2	0	1	1	1	0	1
1510	62.79	0	30.92	0	6.3	0	0	0	0	0	1	0	0	2	0
1513	58	0	35.91	0	6.09	0	1	1	2	0	1	2	0	0	1
1519	61.01	0	33.88	0	5.11	0	0	0	1	2	1	0	0	1	0
1520	71.94	0.64	23.01	0	4.41	0	0	0	2	0	0	0	0	1	0
1525	63.28	0	29.1	0	7.61	0	0	0	2	2	2	1	3	1	2
1526	66.33	0	30.21	0	3.46	0	1	1	1	2	0	0	0	1	0
1529	69.41	0	25.05	0.73	4.82	0	0	1	1	1	0	0	0	1	0
1536	63.21	0	30.3	0.74	5.79	0	0	2	1	2	1	1	0	0	3
1537	71.66	0	24.3	0	4.01	1	1		0	1	0	0	0	0	1
1541	67.95	0	25.58	0	6.47	0	0	0	2	0	1	1	0	0	0
1544	77.65	0	18.5	0	3.87	1	0	0	2	2	1	1	3	3	2
1545	80.42	0	18.48	0	1.24	0	0	0	3	3	1	2	2	1	0
1550	63.16	0.49	30.37	0.49	5.49	0	0	1	2	1	1	0	1	1	1
1552	66.3	0	33.7	0	0
1554	71.12	0	28.88	0	0	0	0	0	3	3	0	1	0	0	0
1558	67.4	0	28.59	0	4.01	0	0	1	3	3	1	1	0	0	0
1559	67.37	0	27.3	0	5.33	2	0	0	3	3	2	1	0	2	0
1561	60.86	0	34.03	0	5.11	1	0	0	3	1	0	1	1	2	1
1565	62.47	0	32.64	0	4.89	1	0	1	2	2	1	0	1	1	0
1567	72.27	2.58	17.39	0	7.76
1574	69.04	0	30.96	0	0	1	0	1	2	1	1	1	1	0	1
1578	88.48	0	0	0.68	10.84	2	0	0	1	1	0	0	1	0	0
1579	64.81	0	35.19	0	0	0	0	0	1	1	0	0	1	0	0
1580	62.22	0	31.27	0	6.51	1	0	0	2	2	1	0	0	0	0
1583	67.95	0	25.86	0	6.18
1595	55.63	0	37.76	0	6.61	0	0	0	1	1	0	0	0	1	0
1597	62.39	0	31.28	1.19	5.14	0	0	2	2	2	0	0	1	1	0
1603	65.22	0	29.8	0	4.98	0	0	0	1	2	0	0	0	1	0
1611	57.44	0	36.44	0.93	5.19	1	0	1	1	1	1	1	2	1	1
1615	76.45	0	19.95	0	3.61	1	0	0	1	2	1	1	0	0	1
1619	61.73	1.17	30.58	0	6.52	0	0	0	1	1	1	1	0	1	0
1625	66.63	0	29.82	0	3.55	0	1	0	2	2	1	0	0	2	0
1628	72.25	0	24.71	0	3.04	0	0	0	1	1	0	0	2	2	0
1635	48.71	0	44.31	0	6.99	1	0	0	3	3	0	0	0	0	0
1638	58.6	0	34.31	0	7.08	0	0	0	2	2	0	0	0	0	0
1639	54.57	0	42.19	0	3.24	1	1	0	1	2	1	1	0	1	1
1648	62.22	0	32.1	0	5.73
1650	55.88	0.62	37.07	1.84	4.59	1	0	0	1	1	0	0	1	0	0
1652	43.19	0	49.94	0	6.87	0	0	0	1	1	0	1	0	1	0
1657	59.48	0	33.64	0	6.88	0	0	0	1	1	1	0	0	1	0
1660	77.65	0	15.85	0	6.5
1664	59.24	0	37.45	0	3.3	0	0	0	2	2	0	0	0	1	0
1667	60.23	0	33.04	3.55	3.18	0	0	1	3	2	0	1	0	1	2
1675	60.46	0	30.63	0	8.91	2	0	1	2	1	1	0			1
1676	70.23	0	26.73	0	3.04	2	0	0	2	2	0	0	3	0	0
1678	69.87	0	27.52	0	2.61	0	0	0	3	1	1	1	0	1	0
1680	68.08	0	22.02	0	9.9
1684	74	0	26	0	0	1	0	1	1	2	1	1	0	0	2
1685	61.5	0	33.41	0	5.09	0	0	0	1	1	0	0	0	0	0
1691	63.85	0	36.15	0	0	0	0	0	2	1	0	0	0	0	0
1695	61.16	0	30.88	0	7.96	0	0	0	3	3	0	0	0	1	0
1705	55.57	0	28.39	1.15	14.9	0	0	0	3	3	0	0	0	0	0
1707	61.65	0	34.85	0.66	2.84	1	0	0	1	1	0	0			1
1713	54.04	0	37.19	0	8.77	1	0	1	3	3	0	0			0
1717	57.65	1.05	31.66	1.22	8.42	0	0	0	2	2	0	0	0	0	0
1729	0	0	0	0	0	0	0	0	0	0	0	0	0	1	0
1737	61.14	0	28.45	0	10.41
1742	0	0	0	0	0	0	0	0	1	2	0	0	0	0	1
1752	78.35	0	21.65	0	0
1780	46.78	3.01	41.24	0	8.97
1787	57.29	0	35.82	0	6.9	0	0	0	2	1	0	0	0	0	0
1803	55.21	0	34.74	0	10.05	0	0	0	1	2	1	0	0	3	0
1815	67.49	0	32.51	0	0	0	0	0	2	2	0	0	0	0	0
1843	63.84	0	30.23	1.62	4.31	0	0	0	1	1	0	1	0	0	1
1852	57.97	0	37.75	0	4.28	0	0	0	3	3	0	0	1	1	0
1860	66.04	0.69	24.1	0	9.18	0	0	0	3	3	1	0	3	1	0
1862	70.56	0	22.98	1.22	5.24	0	0	0	2	2	0	1	0	1	0
1870	50.17	2.67	46.12	0	1.05	0	0	0	2	1	0	1	0	0	2
1874	63.5	0	30.84	0	5.66	0	0	0	3	2	0	0	1	0	0
1876	58.64	0	36.07	0	5.28	3	0	0	1	0	1	0	1	0	0
1882	63.29	0	29.98	0	6.73	1	0	0	2	1	0	0	3	0	1
1893	78.76	0	17.98	0	3.26	0	0	0	1	1	0	0	0	0	0
1894	57.78	0	34.3	0.78	7.14	1	0	1	2	2	1	0	0	1	0
1945	65.43	0	27.95	0	6.62
1955	57.45	0	37.19	0	5.36	0	0	1	1	1	1	1	0	2	2
1971	62.32	0.94	30.68	1.23	4.83	0	0	0	3	1	0	1	1	0	2
1981	58.24	0	36.31	0	5.45
1988	0	0	0	0	0
2004	63.7	0	36.3	0	0	3	0	1	1	1	2	1			0
2006	72.13	0	24.88	0	3	2	0	0	1	2	0	0		1	0
2049	65.33	0	30.14	0.77	3.76	0	0	0	2	3	1	0	1	0	1
2073	59.18	0.38	33.79	0	6.65	0	0	0	1	2	0	0	0	1	1
2080	57.29	0	35.93	0	6.78	0	0	1	3	3	1	1	1	1	0
2090	71.4	0	24.7	0	3.9	0	0	0	3	3	1	0			1
2102	61.36	0	31.09	0	7.56	1	0	0	1	1	0	1	0	0	0
2151	59.71	0.59	32.59	1.71	5.41	0	0	0	2	2	1	1	2	2	3
2174	68.21	0	26.35	0.36	5.07	0	0	0	2	2	0	0	1	2	2
2179	69.44	0	25.18	0	5.38	0	0	0	2	1	0	1		1	1
2211	72.62	0	22.44	0	4.94	0	0	1	3	3	1	1	0	0	0
2214	52.17	0.62	39.4	0	7.81	0	0	1	3	2	0	0	1	0	1
2236	68.79	0	26.06	1.25	3.9	2	1	0	3	1	2	2	0	0	1
2252	69.12	0	25.12	0.81	4.95	2	0	0	1	1	0	0	1	0	0
2258	63.15	0	30.65	1.85	4.35	1	0	0	1	0	0	0	1	1	0
2259	64.56	0	31.95	0	3.5	0	0	0	1	2	0	0	1	0	0
2268	57.69	0	35.27	0	7.04	3	0	0	2	2	0	1	2	0	0
2276	63.67	0	30.9	0	5.44	1	0	0	1	1	0	0	2	1	1
2277	63.41	0	28.88	0.43	7.28
2280	69.07	0	27.42	0	3.51	0	0	0	2	1	0	2	1	1	3
2296	64.75	0	24.7	1.9	8.66	0	0	0	1	1	0	0	0	1	0

## Sheet: Mouse samples
Sample ID	Group	VEGF120	VEGF144	VEGF164	VEGF188
1	Control	39.78	0	52.76	7.45
2	Control	42.85	0	50.05	7.09
3	Control	43.98	0	48.31	7.71
4	Control	46.2	0.599022	45.31	7.9
5	Control	47.55	0	45.71	6.74
6	Age-matched control DN	50.57	0.87	42.44	6.12
7	Age-matched control DN	55.84	0	38.04	6.13
8	Age-matched control DN	53.67	0.49	39.78	6.06
9	Age-matched control DN	52.58	0.67	41	5.74
10	Age-matched control DN	70.16	0	20.51	9.33
11	DN	45.73	0.79	42.64	10.84
12	DN	52.63	1.58	33.34	12.45
13	DN	69.74	0	27.75	2.51
14	DN	0	0	0	0
15	DN	0	0	0	0
